# Supplementary material for: Preparing Hydrophobic Cellulose Nanofibers-SiO2 Films and Coating by One-Step Mechanochemical Method
Source: Polymers (Basel). 2022 Oct 19;14(20):4413. doi: 10.3390/polym14204413 (PMC9611666; doi:10.3390/polym14204413)
Supplement: Supplementary file 1 [file polymers-14-04413-s001.zip]

Archive with 1 entries (1 files):
- polymers-1965649-supplementary.pdf
